# Supplementary material for: Synergistic Effects of Exercise and Nano-Curcumin Supplementation in Women with Lifestyle-Related Diseases: A Scoping Review
Source: Nutrients. 2025 Oct 23;17(21):3334. doi: 10.3390/nu17213334 (PMC12609984; doi:10.3390/nu17213334)
Supplement: Supplementary file 1 [file nutrients-17-03334-s001.zip]

Archive with 3 entries (2 files):
- nutrients-3920662-supplementary/
- nutrients-3920662-supplementary/Supplementary File S1 - ((PRISMA-ScR) Checklist).pdf
- nutrients-3920662-supplementary/Supplementary File S2 - Updated.pdf
